# Supplementary material for: DNA Methylation Mediates lncRNA2919 Regulation of Hair Follicle Regeneration
Source: Int J Mol Sci. 2022 Aug 22;23(16):9481. doi: 10.3390/ijms23169481 (PMC9408817; doi:10.3390/ijms23169481)
Supplement: Supplementary file 1 [file ijms-23-09481-s001.zip]

Archive with 10 entries (10 files):
- Figure S1.pdf
- Figure S2.pdf
- Supplementary file S1.pdf
- Table S1.xlsx
- Table S2.xlsx
- Table S3.xlsx
- Table S4.xlsx
- Table S5.xlsx
- Table S6.xlsx
- Table S7.xlsx
