# Supplementary material for: DNA Methylation Mediates lncRNA2919 Regulation of Hair Follicle Regeneration
Source: Int J Mol Sci. 2022 Aug 22;23(16):9481. doi: 10.3390/ijms23169481 (PMC9408817; doi:10.3390/ijms23169481)
Supplement: Supplementary file 1 [file ijms-23-09481-s001.zip › Table S1.xlsx]

## Sheet: Sheet1
Table S1. The methylation rate of the CpG site in CpG island 1 in the lncRNA2919 promoter region.
CpG site	90 days	130 days	150 days
CpG_1	0.37±0.12	0.42±0.10	0.35±0.18
CpG_2	0.77±0.04a	0.87±0.10ab	0.92±0.04b
CpG_3	0.92±0.08	0.87±0.08	0.92±0.08
CpG_4	0.92±0.08	0.90±0.07	0.90±0.07
CpG_5	0.97±0.04	0.97±0.04	0.90±0.07
CpG_6	0.87±0.08	0.90±0.07	0.95±0.05
CpG_7	0.97±0.04	0.92±0.08	0.97±0.04
CpG_8	0.92±0.08	0.95±0.08	0.97±0.04
CpG_9	0.85±0.05	0.95±0.05	0.92±0.08
CpG_10	0.92±0.08	0.90±0.07	0.92±0.04
CpG_11	0.82±0.08	0.92±0.08	0.85±0.05
CpG_12	0.95±0.05	0.97±0.04	0.92±0.08
CpG_13	0.92±0.04a	0.90±0.07a	0.75±0.11b
Note: The different letters indicated the significant difference (P<0.05).
