# Supplementary material for: DNA Methylation Mediates lncRNA2919 Regulation of Hair Follicle Regeneration
Source: Int J Mol Sci. 2022 Aug 22;23(16):9481. doi: 10.3390/ijms23169481 (PMC9408817; doi:10.3390/ijms23169481)
Supplement: Supplementary file 1 [file ijms-23-09481-s001.zip › Table S2.xlsx]

## Sheet: Sheet1
Table S2. The methylation rate of the CpG site in CpG island 2 in the lncRNA2919 promoter region.
CpG site	90 days	130 days	150 days
CpG_1	0.87±0.21	0.85±0.10	0.95±0.08
CpG_2	0.85±0.14	0.92±0.07	0.73±0.07
CpG_3	0.93±0.10a	0.73±0.12b	0.83±0.14ab
CpG_4	0.92±0.07	0.87±0.08	0.90±0.16
CpG_5	0.92±0.07	0.80±0.19	0.95±0.07
CpG_6	0.93±0.10	0.86±0.10	0.91±0.08
CpG_7	0.54±0.36	0.73±0.19	0.69±0.24
CpG_8	0.83±0.28	0.86±0.07	0.92±0.12
CpG_9	0.87±0.21	0.85±0.17	0.90±0.09
CpG_10	0.90±0.09	0.90±0.16	0.74±0.18
Note: The one-way ANOVA with adjusted multiple-comparison were used for data analyses, the different letters indicated the significant difference (P<0.05).
