# Supplementary material for: DNA Methylation Mediates lncRNA2919 Regulation of Hair Follicle Regeneration
Source: Int J Mol Sci. 2022 Aug 22;23(16):9481. doi: 10.3390/ijms23169481 (PMC9408817; doi:10.3390/ijms23169481)
Supplement: Supplementary file 1 [file ijms-23-09481-s001.zip › Table S3.xlsx]

## Sheet: Sheet1
Table S3. Primers used for construction of the vector and sequences of shRNA and siRNA.
Primer	Sequence（5’→3’）
pcDNA3.1-lncRNA2919	F: CTAGCTAGCATACTCAAGAAACTCGTCCTTGACG
	R: CCGGAATTCTGTCGTCCCCCACTGCAA
shRNA-lncRNA2919	GGATCAGGAAGAATGCCTTGC
pcDNA3.1-EGR1	F: CTAGCGTTTAAACTTAAGCTTATGGCCGCGGCCAAGGCC
	R: TGCTGGATATCTGCAGAATTCTTAGCAAATCTCAATTGTCCTGGG
pcDNA3.1-DNMT1	F: GGGAGACCCAAGCTGGCTAGCATGCCGGCCCGCACCGCC
	R: TGCTGGATATCTGCAGAATTCCTAGTCCTGGGCGGCCGG
siRNA-EGR1	F: CCAGCCGCAUGCGCAAGUATT
	R: UACUUGCGCAUGCGGCUGGTT
siRNA-NC	F: UUCUCCGAACGUGUCACGUTT
	R: ACGUGACACGUUCGGAGAATT
Note: The underlined italics indicates the enzyme cutting site.
