# Supplementary material for: DNA Methylation Mediates lncRNA2919 Regulation of Hair Follicle Regeneration
Source: Int J Mol Sci. 2022 Aug 22;23(16):9481. doi: 10.3390/ijms23169481 (PMC9408817; doi:10.3390/ijms23169481)
Supplement: Supplementary file 1 [file ijms-23-09481-s001.zip › Table S4.xlsx]

## Sheet: Sheet1
Table S4. Information of primers used for qRT-PCR.
Primer	Sequence（5’→3’）
BCL2	F：ACATCGCCCTGTGGATGACTG
	R：CGAGGGTGATGCAAGCTCCTAT
CCND1	F：GAACGCTACCTTCCCCAGTGCTC
	R：CCTCACAGACCTCCAGCATCCAG
DNMT1	F：GGTGACGGTGGTCTACAAGG
	R：GACTCGAACCTCGCGTAGTC
EGF	F：GTGCGATGCCGAGAAGT
	R：AGCCCAATCTGAGAACCAC
EGR1	F：CCCATGATCCCCGACTACCT
	R：GGCCTTGATGGTGGAGAGTG
FGF5	F：GGAGCAGCCAGAACTTTCCTT
	R：TTCACTGTGTTGGGACTTCTCCGA
GAPDH	F：CACCAGGGCTGCTTTTAACTCT
	R：CTTCCCGTTCTCAGCCTTGACC
KRTAP11-1	F：TCCAAACTGGCTCTTGGCTC
	R：CAAAGCTGAATGGTCGGCTG
LEF1	F：CATCTCGGGTGGATTCAGG
	R：ATGAGGGATGCCAGTTGTG
STAT1	F：GGACGAGGTTCTGCAAGGAA
	R：CTCCTTGCTGATGAAGCCCA
TGF-β1	F: CAGGTCCTTGCGGAAGTCAA
	R: CTGGAACGGGCTCAACATCTA
WNT2	F：AGCCATCCAGGTCGTCATGAACCAG
	R：TGCACACACGACCTGCTGTACCC
lncRNA2919	F：GGCCATTGGAGGGTGAA
	R：AAGGCATTGGATTACTTACAGG
