# Supplementary material for: DNA Methylation Mediates lncRNA2919 Regulation of Hair Follicle Regeneration
Source: Int J Mol Sci. 2022 Aug 22;23(16):9481. doi: 10.3390/ijms23169481 (PMC9408817; doi:10.3390/ijms23169481)
Supplement: Supplementary file 1 [file ijms-23-09481-s001.zip › Table S5.xlsx]

## Sheet: Sheet1
Table S5. Primers used for methylation PCR.
Primer	Sequence（5’→3’）
CpG island 1 F	AGTGTTTATGATTTTGGTATTATTGTT
CpG island 1 R	CCAAATACTTAAACCATCCTCC
CpG island 2 F	TTGTTGTGGTTAGGGAGTATAGTG
CpG island 2 R	CAAACAAAATAAACAATATAAAAAAAA
