# Supplementary material for: DNA Methylation Mediates lncRNA2919 Regulation of Hair Follicle Regeneration
Source: Int J Mol Sci. 2022 Aug 22;23(16):9481. doi: 10.3390/ijms23169481 (PMC9408817; doi:10.3390/ijms23169481)
Supplement: Supplementary file 1 [file ijms-23-09481-s001.zip › Table S6.xlsx]

## Sheet: Sheet1
Table S6. Primers used for constructing the luciferase reporter vector.
Primer	Sequence（5’→3’）
pGL3-pro 1 (lncRNA2919)	F：CGACGCGTGGCAAACCACACAGACTTGC
	R：GGAAGATCTTCTCCCAAACCAGACCCTCA
pGL3-pro 2 (lncRNA2919)	F：CGACGCGTGGCAAACCACACAGACTTGC
	R：GGAAGATCTAGCTCGTGTGTTTGAACTTGG
pGL3-pro 3 (lncRNA2919)	F：CGACGCGTGGCAAACCACACAGACTTGC
	R：GGAAGATCTGCTGTGGGATCAGATAGGTGG
pGL3-pro 4 (lncRNA2919)	F：CGACGCGTGGCAAACCACACAGACTTGC
	R：GGAAGATCTCCAACGTGAGAGGGCTTTGA
pGL3-pro 1-MUT (lncRNA2919)	F：TCGGATCAGCGTGGTGaGCCGGCTGCAGCGCGCCG
	R：tCACCACGCTGATCCGATGGCAGGAGCCAGGT
Note: The underlined italics indicates the enzyme cutting site, the lowercase letter indicates the mutated base.
