# Supplementary material for: DNA Methylation Mediates lncRNA2919 Regulation of Hair Follicle Regeneration
Source: Int J Mol Sci. 2022 Aug 22;23(16):9481. doi: 10.3390/ijms23169481 (PMC9408817; doi:10.3390/ijms23169481)
Supplement: Supplementary file 1 [file ijms-23-09481-s001.zip › Table S7.xlsx]

## Sheet: Sheet1
Table S7. Probe sequences of the TF in the promoter region for EMSA.
Primer	Sequence（5’→3’）
EGR1-TP (lncRNA2919)	GCGTGGTGCGCCGGCTGCAGCGCGCCG
EGR1-BM (lncRNA2919)	CGGCGCGCTGCAGCCGGCGCACCACGC
MUT-EGR1-TP (lncRNA2919)	GCGTGGTATCATTACATTATCGCGCCG
MUT-EGR1-BM (lncRNA2919)	CGGCGCGATAATGTAATGATACCACGC
